# Supplementary material for: Involvement of a Cluster of Basic Amino Acids in Phosphorylation-Dependent Functional Repression of the Ceramide Transport Protein CERT
Source: Int J Mol Sci. 2022 Aug 2;23(15):8576. doi: 10.3390/ijms23158576 (PMC9368931; doi:10.3390/ijms23158576)
Supplement: Supplementary file 1 [file ijms-23-08576-s001.zip]

Archive with 1 entries (1 files):
- ijms-1800863-supplementary.pdf
